# Supplementary material for: Stigmasterol Decreases Oncostatin M Production Through Suppressing PI3K/Akt/NF-κB Signaling Processes in Neutrophil-like Differentiated HL-60 Cells
Source: Biomedicines. 2026 Jan 20;14(1):220. doi: 10.3390/biomedicines14010220 (PMC12839374; doi:10.3390/biomedicines14010220)
Supplement: Supplementary file 1 [file biomedicines-14-00220-s001.zip]

Archive with 1 entries (1 files):
- biomedicines-4066912-supplementary.pdf
